# Supplementary material for: Enhanced recovery after surgery (ERAS) protocol improves patient outcomes in free flap surgery for head and neck cancer
Source: Eur Arch Otorhinolaryngol. 2023 Nov 8;281(2):907–14. doi: 10.1007/s00405-023-08292-3 (PMC10796721; doi:10.1007/s00405-023-08292-3)
Supplement: Supplementary file 1 — Supplementary file1 (XLSX 10 KB) [file 405_2023_8292_MOESM1_ESM.xlsx]

## Sheet: Taul1
Supplementary Table 1. Previous studies; impact of ERAS guidelines on LOS and complications in head and neck cancer surgery
		n		ERAS effect on
Study, year	Study design	ERAS	Control	LOS	Complications
McMahon, 2017	Prospective	144	220	No	No
Bater, 2017	Prospective, historical control	100	40	Reduced	No
Won 2019	Prospective, historical control	60	29	Reduced	No
Jandali, 2020	Retrospective	92	93	Reduced	Not defined
Bertelsen, 2020	Prospective, historical control	61	61	No	No
Kiong, 2021	Retrospective	200	200	Reduced	Reduced
Clark, 2021	Retrospective	132	66	No	No
Hojvig, 2022	Prospective	30	58	Reduced	No
Bertazzoni, 2022	Prospective	40	40	Reduced	No
Abbreviations: ERAS, enhanced recovery after surgery; LOS, length of stay
