# Supplementary material for: Enhanced recovery after surgery (ERAS) protocol improves patient outcomes in free flap surgery for head and neck cancer
Source: Eur Arch Otorhinolaryngol. 2023 Nov 8;281(2):907–14. doi: 10.1007/s00405-023-08292-3 (PMC10796721; doi:10.1007/s00405-023-08292-3)
Supplement: Supplementary file 2 — Supplementary file2 (XLSX 12 KB) [file 405_2023_8292_MOESM2_ESM.xlsx]

## Sheet: Taul1
Supplementary Table 2. Perioperative ERAS recommendations in Head and Neck cancer surgery with free flap reconstruction
Key components	Recommendation
Preoperative education	Oral and written information from health care personal to patient and relatives
	Supporting alcohol abstinence
	Supporting smoking cessation
Preoperative counselling	Meeting with social worker
	Meeting with speech therapist if necessary
	Guidance of physiotherapist
	Meeting with specialist dentist if necessary
	Preoperative assessment of the need for tracheostomy or gastrostomy
Optimization of nutrition	Malnutrition is identified and patients at risk are referred to nutrition therapist preoperatively
	All patients are offered immune supporting nutritional supplements for 7 days preoperatively
	Preoperative fasting is minimized, patients are offered carbohydrate-rich supplement 200ml 2 hours before anesthesia
	Enteral nutrition is started on day 1 postoperatively
Antibiotic prophylaxis	Cefuroxime and metronidazole (alternatively clindamycin) are given 30-60 minutes before surgery and is continued for 24 hours
	The antibiotic dose is repeated in operations lasting more than 4 hours
Thrombosis prophylaxis	LMWH is started 6 hours after surgery and continued for 4 weeks
	Iron deficiency is identified and corrected preoperatively in order to reduce the need for blood transfusions and the risk of bleeding
	Stopping antiplatelet medication 5 days preoperatively, if possible
	Use of venous pumps
	Consultation with coagulation specialist if necessary
Premedication	Short-acting anxiolytic, if necessary
Postoperative nausea and/or	Antiemetics are given pre- and intraoperatively according to individual risk assesment for nausea
vomiting prophylaxis
Standard anesthetic protocol	Anesthesia depth monitoring, avoiding too deep anesthesia
Preventing hypothermia	Use of heated solutions and thermocell blankets
Perioperative fluid management	Goal-directed fluid therapy
Pain management	Multimodal analgesia aiming at minimizing opioid use
Postoperative wound care	Vacuum suction preferred
Postoperative flap monitoring	Monitor color, elasticity, temperature, "leakage"
	at the day of operation: every hour
	1 POD: every 2 hours
	2 POD: every 4 hours
	3 POD: every 8 hours
Postoperative mobilization	Early mobilization
	1 POD: sitting on the side of the bed
	2 POD: sitting in a chair or mobilizing on own feet
	3 POD: assisted movement
Tracheostomy care	Decannulation as soon as possible
	Suturing tracheostomy after decannulation
Update October 2018: rapid awakening	De-sedation, early extubation/spontaneuous breathing without ventilator support
Abbreviations: LMWH, low molecular weight heparin; POD, postoperative day
